# Supplementary material for: Common Variants in TRDN and CALM1 Are Associated with Risk of Sudden Cardiac Death in Chronic Heart Failure Patients in Chinese Han Population
Source: PLoS One. 2015 Jul 21;10(7):e0132459. doi: 10.1371/journal.pone.0132459 (PMC4510877; doi:10.1371/journal.pone.0132459)
Supplement: S1 Table — They were outlined in detail including gene names, rs number, position, MAF in CHB, source of data, and prediction of function by FuncPred (http://snpinfo.niehs.nih.gov/snpinfo/snpfunc.htm) etc. (XLSX) [file pone.0132459.s001.xlsx]

## Sheet: S1 Table
Gene	SNP IDs	Position	MAF in CHB	Source	Function Prediction	Reports associated with disease
PDE4D	rs11950492	3' UTR	0.122	Hapmap	MiRNA binding site	NA
	rs829258	3' UTR	0.329	Hapmap	MiRNA binding site	Not significantly
	rs966221	intron region	0.211	Hapmap	NA	associated with stroke from multiple reports
	rs918592	intron region	0.411	Hapmap	NA	associated with stroke from two reports
	rs152312	intron region	0.375	Hapmap	NA	associated with stroke from multiple reports
PRKACG	rs3730386	missense	0.322	Hapmap	nsSNP	Not significantly
	rs4745514	promoter	0.28	Hapmap	TFBS	NA
	rs4745517	promoter	0.227	1000genomes	TFBS	NA
CAMKⅡD	rs17046072	3'UTR	0.146	Hapmap	miRNA binding site	NA
	rs10033516	promoter	0.47	Hapmap	TFBS	NA
	rs6858698	promoter	0.082	1000genomoes	TFBS	A genome-wide association study identifies multiple susceptibility loci for chronic lymphocytic leukemia
	rs2374150	promoter	0.175	Hapmap	TFBS	NA
PPP1CB	rs1128416	exon-missense	0.188	1000 Genomes	NA	NA
	rs11127188	promoter	0.311	hapmap	TFBS	NA
	rs6707130	promoter	0.278	1000 Genomes	TFBS	NA
	rs11687800	3 UTR	0.174	hapmap	miRNA Binding site	NA
PPP1CA	rs77472930	exon-missense	0.103	1000 Genomes	NA	NA
PPP2CA	rs3863186	5'UTR	0.433	1000 Genomes	TFBS	NA
PLN	rs12198461	3' UTR	0.304	1000genomes	MiRNA binding site	Not significantly
SLN	rs7948284	promoter	0.302	hapmap	TFBS CpG site	NA
	rs4405281	promoter	0.077	hapmap	TFBS	NA
	rs583362	5 UTR	0.129	1000 Genomes	Splicing(ESE or ESS)	Not significantly
CALM1	rs3759708	promoter	0.206	1000 Genomes	TFBS CpG site	NA
	rs3814847	promoter	0.167	hapmap	TFBS	Not significantly
	rs3179089	3-UTR	0.256	hapmap	miRNA binding site	Not significantly
	rs3814843	3-UTR	0.093	hapmap	miRNA binding site	Not significantly
	rs1058903	3-UTR	0.093	hapmap	miRNA binding site	Not significantly
	rs5871	3-UTR	0.402	hapmap	miRNA binding site	Association of calmodulin1 gene polymorphisms with susceptibility to adolescent idiopathic scoliosis
SRI	rs43100	promoter	0.289	1000 Genomes	CpG site	NA
	rs43103	promoter	0.381	1000 Genomes	NA	NA
	rs43104	promoter	0.49	1000 Genomes	CpG site	NA
	rs43111	promoter	0.222	hapmap	TFBS CpG site	NA
PSEN2	rs77868244	promoter	0.278	1000 Genomes	NA	NA
	rs8383	3 UTR	0.34	1000 Genomes	miRNA binding site	Not significantly
	rs1295645	5 UTR	0.283	hapmap	TFBS	Does the presenilin 2 gene predispose to schizophrenia
	rs12758915	5 UTR	0.325	1000 Genomes	TFBS CpG site	NA
CASQ2	rs4074536	missense	0.415	Hapmap	Splicing(ESE or ESS)	Not significantly
	rs1140238	3' UTR	0.299	1000genomoes	miRNA binding site	NA
	rs28730709	3' UTR	0.098	1000genomoes	miRNA binding site	NA
	rs3810997	promoter	0.351	1000genomoes	TFBS	NA
	rs3841007	promoter	0.124	1000genomoes	NA	NA
	rs3810996	promoter	0.067	1000genomoes	TFBS	NA
	rs17500488	intron region	0.155	Hapmap	NA	associated with SCD (Ore-SUDS )
	rs3010396	intron region	0.422	Hapmap	NA	associated with SCD (Ore-SUDS )
	rs7366407	5 near	0.356	Hapmap	NA	associated with SCD (Ore-SUDS )
	rs7413162	cds-synon	0.293	Hapmap	NA	NA
ASPH	rs4507756	3' UTR	0.082	1000genomoes	miRNA binding site	NA
	rs7003147	promoter	0.227	1000genomoes	NA	NA
	rs6985520	promoter	0.451	Hapmap	NA	NA
	rs6549	3' UTR	0.452	Hapmap	miRNA binding site	Not significantly
	rs6759	exon-synon	0.349	hapmap	Splicing (ESE or ESS)	A combined study of genetic association and brain imaging on the DAOA gene in schizophrenia
TRDN	rs17737379	missense	0.098	Hapmap	Splicing (ESE or ESS)	NA
	rs28494009	missense	0.108	1000genomoes	Splicing (ESE or ESS)	NA
	rs79182520	missense	0.103	1000genomoes	Splicing (ESE or ESS)	NA
	rs361508	3' UTR	0.395	Hapmap	miRNA binding site	NA
	rs6902416	missense	0.078	Hapmap	Splicing (ESE or ESS)	NA
	rs9490809	missense	0.061	Hapmap	Splicing (ESE or ESS)	Not significantly
	rs361509	3' UTR	0.384	Hapmap	miRNA binding site	NA
CD38	rs1130169	3 UTR	0.253	hapmap	Splicing (ESE or ESS)	was significantly associated with CD38 mRNA expression
	rs1800051	exon-synon	0.195	hapmap	Splicing (ESE or ESS)	Not significantly
PPP1R1A	rs1691595	promoter	0.108	1000 Genomes	TFBS CpG site	NA
PRKCA	rs3764402	promoter	0.1	Hapmap	TFBS	Not significantly
	rs61762372	promoter	0.381	1000genomoes	TFBS	NA
	rs7342847	3'UTR	0.402	Hapmap	miRNA binding site	Genetic variation in the chromosome 17q23 amplicon and breast cancer risk
	rs8464	3'UTR	0.098	Hapmap	miRNA binding site	Not significantly
PLCE1	rs17417407	missense	0.133	Hapmap	nsSNP	Distinct genetic association at the PLCE1 locus with oesophageal squamous cell carcinoma in the South African population
	rs2274224	missense	0.4	Hapmap	Splicing (ESE or ESS)	Novel functional variants locus in PLCE1 and susceptibility to esophageal squamous cell carcinoma: Based on published genome-wide association studies in a central Chinese population
	rs11187870	3'UTR	0.11	Hapmap	miRNA	Potentially Functional Variants of PLCE1 Identified by GWASs Contribute to Gastric Adenocarcinoma Susceptibility in an Eastern Chinese Population
	rs2274223	missense	0.256	Hapmap	TFBS	Multiple polymorphisms within the PLCE1 are associated with esophageal cancer via promoting the gene expression in a Chinese Kazakh population
ADRBK1	rs12791853	near gene-5	0.103	1000Genomes	Splicing (ESE or ESS)	NA
PPP1CC	rs1973505	exon-synon	0.07	hapmap	nsSNP	Not significantly
