# Supplementary material for: Common Variants in TRDN and CALM1 Are Associated with Risk of Sudden Cardiac Death in Chronic Heart Failure Patients in Chinese Han Population
Source: PLoS One. 2015 Jul 21;10(7):e0132459. doi: 10.1371/journal.pone.0132459 (PMC4510877; doi:10.1371/journal.pone.0132459)
Supplement: S2 Table — Primers were designed with a combination of previous articles and AssayDesigner3.1. (XLSX) [file pone.0132459.s002.xlsx]

## Sheet: S2 Table
SNP_ID
rs10033516	2nd-PCRP Sequence(5’→ 3’)	1st-PCRP Sequence(5’→ 3’)	Length
rs1058903	ACGTTGGATGTGGCTGAGACTCTGGCAATC	ACGTTGGATGGCGGCGGAGTTTTTGCTTTC	99
rs12791853	ACGTTGGATGCAACAGTGCATCAAAAGCCC	ACGTTGGATGTTGTTCTCCATCTGTTTGGG	101
rs1295645	ACGTTGGATGTAGCGGATGAGTAGGAGTTG	ACGTTGGATGTTCTGTGCCTCTGCTGTTTC	99
rs17500488	ACGTTGGATGGGCCTCAGTTTCTTCATCAG	ACGTTGGATGGAAGCAAGCTTTTGGAGCTG	101
rs1800051	ACGTTGGATGATTTTGAGGGGAAAAAGTG	ACGTTGGATGTCTCCCTCCTTGTTGATGAC	106
rs3010396	ACGTTGGATGCAGGGAAGAGTACAGCTTAT	ACGTTGGATGTCTCCAGTCTGGGCAAGATT	120
rs361508	ACGTTGGATGGCACTTATGACTCAGTGTCC	ACGTTGGATGAAAGGTGAGGTCAGGCTATG	98
rs3730386	ACGTTGGATGACAGAAATTCTCTGGGTTGC	ACGTTGGATGTGTATGACCCTTACAAGTGC	117
rs3814843	ACGTTGGATGTTTCCCTCCAAACTCAGCTC	ACGTTGGATGTTTCCGAAGCGCTTGGTGAG	100
rs3814847	ACGTTGGATGTTAGATTTTCTGCCAGAGGG	ACGTTGGATGTCCTCTACCAACCACCCAG	118
rs4507756	ACGTTGGATGAAGGGCTTTGCTTGCTTGTG	ACGTTGGATGTGGCATTTGCAATGTGCCTG	119
rs5871	ACGTTGGATGGGTCTTGGAAAACATGGCAC	ACGTTGGATGGAGTCCCCAACTACTCATTC	111
rs6759	ACGTTGGATGCGTCATCCTGAGGTAAACCA	ACGTTGGATGTTCAAATGGGTTCTAGTTC	116
rs6902416	ACGTTGGATGTCCCTAATGTCGGCTGAGAG	ACGTTGGATGTGGTGGGACCTACCCACTG	120
rs7003147	ACGTTGGATGTAATAAATTGAAAAGTTACC	ACGTTGGATGCTGTTTAAGCAACTCACAAGG	108
rs7366407	ACGTTGGATGGAGGTGTTACTCTAGTATT	ACGTTGGATGTCTGAGGAAAGAATCCCTTC	119
rs77472930	ACGTTGGATGCTCAGCTACTGGGAACATGA	ACGTTGGATGTTGCTCCCATTCTGTTATTG	109
rs8383	ACGTTGGATGCGTGGATTTCGCGCTGACA	ACGTTGGATGCGCACGCCTCCAGACACAG	106
rs9490809	ACGTTGGATGAGCACAGCAGGTTTATCCAG	ACGTTGGATGACACTCTTTGCGCATCTCAG	112
	ACGTTGGATGAGAAGATGATGATGGTGACG	ACGTTGGATGATGTTGCTCCTAGCAGTTAG	98
