# Supplementary material for: Common Variants in TRDN and CALM1 Are Associated with Risk of Sudden Cardiac Death in Chronic Heart Failure Patients in Chinese Han Population
Source: PLoS One. 2015 Jul 21;10(7):e0132459. doi: 10.1371/journal.pone.0132459 (PMC4510877; doi:10.1371/journal.pone.0132459)
Supplement: S4 Table — Three models including dominant model, recessive model an additive model were constructed for each variant. Hardy-Weinberg equilibrium (HWE) of all SNPs was evaluated with the use of the chi-square test with one degree of freedom. (XLSX) [file pone.0132459.s004.xlsx]

## Sheet: S4 Table
		HEW
Gene	rs	χ2	P
PRKACG	rs3730386	0.141098	0.707192
CAMKⅡD	rs10033516	4.7258	0.0297134
CALM1	rs3814847	0.0156098	0.900572
	rs3814843	0.025336	0.873533
	rs1058903	4.47227	0.0344492
	rs5871	2.07262	0.149963
PSEN2	rs8383	0.810104	0.36809
	rs1295645	0.575559	0.448058
CASQ2	rs17500488	0.181274	0.67028
	rs3010396	0.265753	0.606195
	rs7366407	3.0421	0.0811307
ASPH	rs4507756	0.0864037	0.7688
	rs7003147	9.64029	0.00190356
	rs6759	0.985543	0.320834
TRDN	rs9490809	1.18392	0.27656
	rs361508	2.63608	0.104461
	rs6902416	3.9607	0.0465743
CD38	rs1800051	0.53346	0.465156
PPP1CA	rs77472930	2.81341	0.0934793
ADRBK1	rs12791853	2.15788	0.141841
