# Supplementary material for: Common Variants in TRDN and CALM1 Are Associated with Risk of Sudden Cardiac Death in Chronic Heart Failure Patients in Chinese Han Population
Source: PLoS One. 2015 Jul 21;10(7):e0132459. doi: 10.1371/journal.pone.0132459 (PMC4510877; doi:10.1371/journal.pone.0132459)
Supplement: S5 Table — Three models including dominant model, recessive model an additive model were constructed for each variant. All SNPs were calculated using two models. Model 1: unadjusted model. Model 2: model 1+age, LVEF, and other factors, including New York Heart Association Functional class, hypertension, diabetes mellitus, etc. (XLSX) [file pone.0132459.s005.xlsx]

## Sheet: S5 Table
		rs10033516
		Dominant model		Recessive model		Additive model
		HR(95%CI)	P	HR(95%CI)	P	HR(95%CI)	P
SCD	Unadjusted model	.994(.717 1.379)	0.973	.690（.483 .985）	0.041	.880(.723 1.072)	0.205
	Adjusted model	1.097(.710 1.694)	0.677	.731(.464 1.151)	0.176	.922(.713 1.192)	0.534
NSCD	Unadjusted model	1.299(1.007 1.675)	0.044	1.043（.827 1.316）	0.722	1.110(.962 1.281)	0.152
	Adjusted model	1.185(.878 1.598)	0.267	.941(.708 1.252)	0.678	1.031(.867 1.224)	0.732
ACD	Unadjusted model	1.179(.965 1.441)	0.106	.913（.752 1.109）	0.359	1.025(.913 1.150)	0.679
	Adjusted model	1.155(.902 1.477)	0.253	.874(.687 1.112)	0.274	.995(.863 1.148)	0.949
		rs1058903
		Dominant model		Recessive model		Additive model
		HR(95%CI)	P	HR(95%CI)	P	HR(95%CI)	P
SCD	Unadjusted model	.957(.680 1.346)	0.8	.417(.103 1.678)	0.218	.909(.671 1.229)	0.534
	Adjusted model	1.083(.711 1.650)	0.711	.421(.059 3.027)	0.39	1.014(.695 1.481)	0.941
NSCD	Unadjusted model	.824(.636 1.068)	0.143	.544(.225 1.315)	0.177	.820(.651 1.031)	0.09
	Adjusted model	.856(.633 1.158)	0.314	.735(.273 1.982)	0.543	.864(.659 1.132)	0.288
ACD	Unadjusted model	.869(.707 1.068)	0.182	.500(.237 1.055)	0.069	.850(.708 1.021)	0.082
	Adjusted model	.924(.723 1.180)	0.526	.637(.263 1.545)	0.319	.909(.730 1.133)	0.396
		rs12791853
		Dominant model		Recessive model		Additive model
		HR(95%CI)	P	HR(95%CI)	P	HR(95%CI)	P
SCD	Unadjusted model	.959(.690 1.332)	0.803	.579(.185 1.814)	0.349	.926(.694 1.237)	0.604
	Adjusted model	.953(.628 1.447)	0.823	.359(.050 2.584)	0.309	.907(.622 1.322)	0.611
NSCD	Unadjusted model	1.016(.803 1.286)	0.895	1.031(.549 1.933)	0.925	1.015(.829 1.243)	0.886
	Adjusted model	1.010(.764 1.335)	0.945	1.574(.771 3.212)	0.213	1.055(.826 1.349)	0.668
ACD	Unadjusted model	.996(.823 1.206)	0.968	.874(.504 1.515)	0.63	.984(.834 1.162)	0.851
	Adjusted model	.993(.788 1.253)	0.955	1.144(.587 2.230)	0.693	1.008(.821 1.238)	0.939
		rs8383
		Dominant model		Recessive model		Additive model
		HR(95%CI)	P	HR(95%CI)	P	HR(95%CI)	P
SCD	Unadjusted model	1.110(.817 1.509)	0.504	1.170(.795 1.721)	0.425	1.101(.891 1.360)	0.373
	Adjusted model	1.105(.747 1.633)	0.617	.976(.580 1.642)	0.927	1.044(.797 1.367)	0.756
NSCD	Unadjusted model	.778(.629 .962)	0.021	.957(.707 1.294)	0.774	.866(.740 1.013)	0.073
	Adjusted model	.874(.677 1.128)	0.302	.934(.654 1.335)	0.709	.918(.763 1.104)	0.364
ACD	Unadjusted model	.876(.736 1.043)	0.138	1.029(.812 1.306)	0.811	.942(.830 1.069)	0.354
	Adjusted model	.938(.758 1.161)	0.556	.946(.705 1.270)	0.712	.955(.820 1.112)	0.554
		rs17500488
		Dominant model		Recessive model		Additive model
		HR(95%CI)	P	HR(95%CI)	P	HR(95%CI)	P
SCD	Unadjusted model	.959(.702 1.309)	0.79	.562(.180 1.759)	0.322	.926(.702 1.221)	0.585
	Adjusted model	.847(.568 1.262)	0.411	.275(.035 2.194)	0.223	.813(.564 1.171)	0.266
NSCD	Unadjusted model	.811(.643 1.023)	0.077	.800(.397 1.613)	0.533	.831(.675 1.023)	0.081
	Adjusted model	.788(.602 1.033)	0.085	1.024(.467 2.244)	0.953	.827(.648 1.056)	0.128
ACD	Unadjusted model	.860(.714 1.036)	0.112	.717(.395 1.303)	0.275	.863(.731 1.019)	0.083
	Adjusted model	.808(.646 1.010)	0.062	.775(.373 1.611)	0.494	.824(.673 1.010)	0.062
		rs9490809
		Dominant model		Recessive model		Additive model
		HR(95%CI)	P	HR(95%CI)	P	HR(95%CI)	P
SCD	Unadjusted model	.976(.656 1.451)	0.903	.049(.000 462.428)	0.519	.944(.643 1.386)	0.769
	Adjusted model	1.068(.644 1.772)	0.799	.000(.000 7.378E131)	0.954	1.038(.634 1.699)	0.883
NSCD	Unadjusted model	.812(.598 1.101)	0.179	.049(.000 36.163)	0.371	.794(.590 1.068)	0.127
	Adjusted model	.849(.590 1.220)	0.376	.000(.000 5.944E141)	0.953	.834(.584 1.191)	0.318
ACD	Unadjusted model	.867(.681 1.103)	0.245	.049(.000 10.398)	0.27	.845(.668 1.068)	0.158
	Adjusted model	.914(.681 1.228)	0.551	.000(.000 9.638E116)	0.943	.895(.671 1.195)	0.453
		rs6759
		Dominant model		Recessive model		Additive model
		HR(95%CI)	P	HR(95%CI)	P	HR(95%CI)	P
SCD	Unadjusted model	1.130(.832 1.533)	0.434	1.261(.857 1.856)	0.238	.881(.712 1.090)	0.243
	Adjusted model	1.076(.731 1.583)	0.71	1.113(.661 1.872)	0.688	.936(.712 1.231)	0.636
NSCD	Unadjusted model	.797(.645 .985)	0.036	1.053(.781 1.421)	0.735	1.114(.951 1.305)	0.18
	Adjusted model	.897(.695 1.158)	0.405	1.123(.792 1.593)	0.516	1.026(.851 1.236)	0.789
ACD	Unadjusted model	.896(.753 1.065)	0.213	1.124(.887 1.424)	0.332	1.026(.904 1.165)	0.691
	Adjusted model	.948(.766 1.172)	0.619	1.118(.837 1.495)	0.45	.998(.855 1.164)	0.977
		rs3730386
		Dominant model		Recessive model		Additive model
		HR(95%CI)	P	HR(95%CI)	P	HR(95%CI)	P
SCD	Unadjusted model	.929(.564 1.530)	0.772	1.079(.808 1.440)	0.606	1.032(.824 1.292)	0.784
	Adjusted model	1.433(.694 2.959)	0.331	1.077(.745 1.555)	0.693	1.113(.836 1.482)	0.463
NSCD	Unadjusted model	1.127(.761 1.669)	0.551	.871(.707 1.074)	0.197	.941(.802 1.105)	0.459
	Adjusted model	1.311(.817 2.105)	0.262	.957(.747 1.227)	0.729	1.023(.846 1.237)	0.813
ACD	Unadjusted model	1.051(.772 1.430)	0.754	.938(.792 1.111)	0.458	.971(.852 1.106)	0.661
	Adjusted model	1.349(.907 2.004)	0.139	.992(.808 1.218)	0.937	1.050(.896 1.230)	0.548
		rs3814847
		Dominant model		Recessive model		Additive model
		HR(95%CI)	P	HR(95%CI)	P	HR(95%CI)	P
SCD	Unadjusted model	.918(.683 1.234)	0.572	1.192(.664 2.141)	0.556	.971(.761 1.238)	0.81
	Adjusted model	1.005(.692 1.461)	0.978	1.101(.510 2.377)	0.806	1.018(.750 1.383)	0.907
NSCD	Unadjusted model	.882(.712 1.092)	0.248	.861(.529 1.402)	0.548	.898(.751 1.074)	0.238
	Adjusted model	.877(.682 1.129)	0.31	.815(.455 1.460)	0.492	.889(.719 1.097)	0.273
ACD	Unadjusted model	.894(.752 1.063)	0.205	.973(.669 1.415)	0.887	.922(.799 1.065)	0.272
	Adjusted model	.916(.743 1.129)	0.409	.898(.564 1.428)	0.649	.927(.780 1.103)	0.394
		rs5871
		Dominant model		Recessive model		Additive model
		HR(95%CI)	P	HR(95%CI)	P	HR(95%CI)	P
SCD	Unadjusted model	.878(.606 1.273)	0.493	1.086(.788 1.497)	0.614	.994(.800 1.236)	0.96
	Adjusted model	.935(.579 1.511)	0.784	.912(.596 1.395)	0.671	.941(.715 1.238)	0.663
NSCD	Unadjusted model	1.290(.958 1.737)	0.093	1.085(.865 1.361)	0.48	1.119(.958 1.307)	0.156
	Adjusted model	1.298(.914 1.845)	0.145	.934(.711 1.227)	0.624	1.046(.873 1.252)	0.627
ACD	Unadjusted model	1.122(.890 1.415)	0.329	1.085(.902 1.306)	0.385	1.076(.948 1.220)	0.258
	Adjusted model	1.171(.882 1.554)	0.274	.929(.738 1.168)	0.527	1.015(.873 1.180)	0.848
		rs1295645
		Dominant model		Recessive model		Additive model
		HR(95%CI)	P	HR(95%CI)	P	HR(95%CI)	P
SCD	Unadjusted model	.877(.653 1.176)	0.38	.600(.282 1.277)	0.185	.855(.669 1.094)	0.214
	Adjusted model	.954(.654 1.391)	0.806	.664(.243 1.818)	0.426	.921(.670 1.268)	0.615
NSCD	Unadjusted model	1.086(.879 1.342)	0.443	1.223(.820 1.824)	0.324	1.091(.922 1.292)	0.311
	Adjusted model	.976(.758 1.258)	0.853	1.186(.708 1.985)	0.517	1.010(.820 1.244)	0.927
ACD	Unadjusted model	1.009(.850 1.198)	0.917	1.002(.704 1.425)	0.991	1.006(.876 1.156)	0.929
	Adjusted model	.969(.785 1.197)	0.773	1.023(.648 1.617)	0.921	.982(.825 1.169)	0.84
		rs4507756
		Dominant model		Recessive model		Additive model
		HR(95%CI)	P	HR(95%CI)	P	HR(95%CI)	P
SCD	Unadjusted model	.985(.667 1.457)	0.941	.748(.105 5.340)	0.772	.976(.675 1.410)	0.896
	Adjusted model	1.165(.720 1.885)	0.534	1.120(.153 8.200)	0.911	1.148(.735 1.792)	0.545
NSCD	Unadjusted model	1.057(.802 1.393)	0.696	1.147(.368 3.573)	0.814	1.056(.817 1.366)	0.677
	Adjusted model	1.005(.717 1.409)	0.977	.410(.057 2.944)	0.375	.969(.707 1.328)	0.845
ACD	Unadjusted model	1.032(.824 1.293)	0.784	1.012(.378 2.706)	0.981	1.029(.833 1.270)	0.794
	Adjusted model	1.055(.800 1.391)	0.703	.600(.148 2.431)	0.475	1.024(.792 1.325)	0.856
		rs7003147
		Dominant model		Recessive model		Additive model
		HR(95%CI)	P	HR(95%CI)	P	HR(95%CI)	P
SCD	Unadjusted model	1.159(.857 1.568)	0.337	1.237(.895 1.709)	0.273	1.153(.914 1.455)	0.229
	Adjusted model	1.179(.795 1.747)	0.412	1.205(.584 2.490)	0.614	1.141(.842 1.547)	0.394
NSCD	Unadjusted model	.992(.795 1.239)	0.946	1.179(.784 1.774)	0.428	1.024(.860 1.219)	0.791
	Adjusted model	1.117(.859 1.453)	0.41	1.022(.604 1.730)	0.934	1.076(.874 1.323)	0.491
ACD	Unadjusted model	1.047(.876 1.252)	0.611	1.345(.792 2.286)	0.198	1.068(.929 1.228)	0.357
	Adjusted model	1.136(.913 1.414)	0.251	1.077(.704 1.648)	0.734	1.096(.923 1.300)	0.295
		rs6902416
		Dominant model		Recessive model		Additive model
		HR(95%CI)	P	HR(95%CI)	P	HR(95%CI)	P
SCD	Unadjusted model	.872(.596 1.277)	0.482	2.834(.904 8.881)	0.074	.942(.659 1.346)	0.742
	Adjusted model	1.054(.665 1.671)	0.824	3.454(.468 25.514)	0.224	1.091(.698 1.704)	0.703
NSCD	Unadjusted model	1.100(.855 1.416)	0.458	.945(.235 3.796)	0.937	1.089(.856 1.385)	0.487
	Adjusted model	1.035(.762 1.404)	0.828	3.318(.809 13.599)	0.096	1.067(.793 1.436)	0.669
ACD	Unadjusted model	1.022(.828 1.261)	0.842	1.575(.653 3.801)	0.312	1.039(.851 1.269)	0.706
	Adjusted model	1.037(.804 1.338)	0.779	3.359(1.061 10.633)	0.039	1.071(.836 1.371)	0.587
		rs77472930
		Dominant model		Recessive model		Additive model
		HR(95%CI)	P	HR(95%CI)	P	HR(95%CI)	P
SCD	Unadjusted model	.992(.715 1.375)	0.96	.761(.282 2.049)	0.587	.969(.729 1.287)	0.828
	Adjusted model	.956(.630 1.451)	0.834	.590(.145 2.396)	0.46	.924(.642 1.332)	0.673
NSCD	Unadjusted model	.983 (.774 1.247)	0.885	.911(.470 1.766)	0.782	.978(.796 1.201)	0.831
	Adjusted model	.963(.727 1.275)	0.79	.976(.459 2.076)	0.95	.970(.761 1.236)	0.803
ACD	Unadjusted model	.986(.813 1.195)	0.883	.859(.495 1.489)	0.587	.975(.825 1.151)	0.763
	Adjusted model	.962(.762 1.215)	0.746	.853(.439 1.657)	0.639	.957(.782 1.171)	0.667
		rs3010396
		Dominant model		Recessive model		Additive model
		HR(95%CI)	P	HR(95%CI)	P	HR(95%CI)	P
SCD	Unadjusted model	1.061(.789 1.427)	0.694	.888(.564 1.399)	0.609	1.004(.810 1.244)	0.973
	Adjusted model	1.010(.693 1.473)	0.957	1.023(.582 1.797)	0.937	1.011(.767 1.334)	0.937
NSCD	Unadjusted model	1.190(.958 1.480)	0.116	1.106(.816 1.500)	0.516	1.122(.962 1.308)	0.143
	Adjusted model	1.255(.967 1.627)	0.088	1.264(.884 1.806)	0.199	1.195(.993 1.437)	0.059
ACD	Unadjusted model	1.144(.960 1.363)	0.133	1.029(.799 1.326)	0.823	1.080(.953 1.223)	0.228
	Adjusted model	1.169(.944 1.448)	0.153	1.185(.876 1.602)	0.27	1.133(.972 1.321)	0.111
		rs7366407
		Dominant model		Recessive model		Additive model
		HR(95%CI)	P	HR(95%CI)	P	HR(95%CI)	P
SCD	Unadjusted model	.893(.654 1.218)	0.474	.809(.532 1.229)	0.321	.895(.723 1.108)	0.31
	Adjusted model	.942(.628 1.412)	0.771	.801(.473 1.357)	0.41	.915(.697 1.200)	0.519
NSCD	Unadjusted model	1.118(.891 1.404)	0.336	1.077(.823 1.410)	0.59	1.073(.925 1.245)	0.35
	Adjusted model	1.146(.875 1.502)	0.323	1.166(.854 1.591)	0.334	1.111(.933 1.323)	0.237
ACD	Unadjusted model	1.035(.862 1.244)	0.71	.985(.785 1.235)	0.894	1.011(.895 1.142)	0.86
	Adjusted model	1.079(.862 1.351)	0.506	1.049(.803 1.370)	0.728	1.048(.905 1.214)	0.528
